# Supplementary material for: Gut Microbiota Prevents Sugar Alcohol-Induced Diarrhea
Source: Nutrients. 2021 Jun 12;13(6):2029. doi: 10.3390/nu13062029 (PMC8231616; doi:10.3390/nu13062029)
Supplement: Supplementary file 1 [file nutrients-13-02029-s001.zip]

Archive with 1 entries (1 files):
- nutrients-1222227-supplementary.pdf
